# Supplementary material for: Invasively measured and estimated central blood pressure using the oscillometric algorithm Antares in patients with and without obesity
Source: PLoS One. 2023 Dec 14;18(12):e0294075. doi: 10.1371/journal.pone.0294075 (PMC10721029; doi:10.1371/journal.pone.0294075)
Supplement: S1 Dataset — (XLSX) [file pone.0294075.s006.xlsx]

## Sheet: PLOS ONE_Obesity and cBP
ID	BMI_group	Gender	Age [years]	Height [cm]	Weight [kg]	BMI [kg/m^2]	osciSBP [mmHg]	osciMAP [mmHg]	osciDBP [mmHg]	osciPP [mmHg]	invasive_cSBP mean [mmHg]	invasive_cSBP SD [mmHg]	invasive_cMAP mean [mmHg]	invasive_cMAP SD [mmHg]	invasive_cDBP mean [mmHg]	invasive_cDBP SD [mmHg]	invasive_cPP [mmHg]	Antares_cSBP [mmHg]	Antares_cMAP [mmHg]	Antares_cDBP [mmHg]	Antares_cPP [mmHg]	Diff_cSBP [mmHg]*	Diff_cMAP [mmHg]*	Diff_cDBP [mmHg]*	Heart rate [1/min]	Catheter access [r=A.radialis, f=A.femoralis]	Hypertension	Dyslipidaemia	Type2diabetes	Chronic kidney disease	Stroke	Myocardial infarction	Percutaneous coronary intervention	Heart failure	Coronary heart disease	Smoking history
1	1	male	78	178	78	24.6181	151	108	86	65	164.4	4.9	107.9	1.9	74.6	0.8	89.8	145.9	105	81.6	64.3	13.6	1	-6.2	61	f	1	1	0	1	0	1	1	1	1	0
2	1	male	64	179	62	19.3502	96	67	61	35	93.7	2.7	66.4	1.4	49.3	1.3	44.4	89.4	65.2	51.2	38.2	1.6	0	-0.6	58	r	1	1	0	0	0	1	1	0	1	1
3	1	male	52	180	75	23.1481	157	109	93	64	156.4	4.5	114.9	2.2	88.9	1.8	67.5	149.6	110.6	89.9	59.7	2.3	2.1	0	53	r	1	1	0	0	0	0	0	0	0	1
4	1	male	61	168	65	23.03	136	100	80	56	136.5	5.7	101.8	3.7	78.5	4	58	123.7	95.2	77.5	46.2	7.1	2.9	0	77	r	1	1	1	0	0	1	1	0	1	0
5	1	female	81	157	55	22.3133	128	87	72	56	106.2	2.5	76	1.7	52.6	1.3	53.6	112.1	85.3	69.7	42.4	-3.4	-7.6	-15.8	78	r	1	0	0	0	0	0	1	0	1	0
6	1	male	61	180	78	24.0741	156	109	74	82	152.1	2.9	87.3	1.6	50.8	1.2	101.3	158.7	89.3	59.2	99.5	-3.7	-0.4	-7.2	56	f	1	1	1	1	0	0	1	0	1	1
7	1	male	50	180	75	23.1481	118	86	71	47	121.6	2.1	93.3	1.8	67.2	1.5	54.4	109.3	84.8	66.8	42.5	10.2	6.7	0	77	r	1	0	0	0	0	0	1	0	1	0
8	1	male	61	171	65	22.2291	129	95	74	55	132	3.4	87.1	2.8	58.9	2.2	73.1	126.1	88	68.1	58	2.5	0	-7	63	r	1	1	0	0	0	0	0	0	1	1
9	1	male	83	176	60	19.3698	130	91	71	59	135.6	3.7	92.9	2.3	62.5	1.8	73.1	129.1	86.2	60.6	68.5	2.8	4.4	0.1	83	r	1	0	0	0	1	1	1	0	1	0
10	1	male	69	180	67	20.679	128	97	82	46	127.8	2.5	89.1	1.7	67.9	1.3	59.9	123.4	88.3	73.4	50	1.9	0	-4.2	70	r	0	0	0	0	0	0	0	0	0
11	1	male	51	179	60	18.726	118	93	82	36	108.9	6.2	92.2	4.4	76.6	3.2	32.3	109.6	89.3	73	36.6	0	0	0.4	81	r	1	0	0	0	0	0	1	0	0
12	1	male	51	170	70	24.2215	155	111	91	64	142	4.8	94.3	3.2	66.5	2.5	75.5	151.4	109.7	84.3	67.1	-4.6	-12.2	-15.3	52	r	1	0	0	0	0	0	1	0	0
13	1	male	57	188	86	24.3323	89	59	54	35	79.2	1.8	59.1	1.6	47.5	1.3	31.7	84.3	56.9	46.2	38.1	-3.3	0.6	0	47	r	1	0	0	0	0	0	0	1	1	0
14	1	female	76	163	60	22.5827	143	97	71	72	133.3	2.8	82.7	1.9	53.2	1.4	80.1	144.3	88.3	55.6	88.7	-8.2	-3.7	-1	55	f	1	0	0	0	0	1	1	0	1	0
15	1	male	60	181	78	23.8088	115	91	81	34	106.9	2.4	84.3	2.2	67.2	2.6	39.7	106.2	85.1	72.4	33.8	0	0	-2.6	65	r	1	1	0	0	0	0	1	0	1	1
16	1	male	52	186	65	18.7883	123	91	76	47	110	3.9	87.9	2.8	69.1	2.9	40.9	109	86.2	70.8	38.2	0	0	0	67	r	0	0	0	0	0	0	0	0	0
17	1	male	47	178	77	24.3025	163	124	101	62	150.2	6	119.1	4.3	93.1	4.6	57.1	144.9	115.6	95.9	49	0	0	0	67	r	1	0	0	0	0	0	0	0	1	1
18	1	male	39	175	70	22.8571	114	81	68	46	102	2.2	79.4	1.5	59.7	1.4	42.3	105.7	78.6	56.9	48.8	-1.5	0	1.4	57	r	1	1	1	0	0	1	1	0	1	1
19	1	male	60	182	73	22.0384	116	94	86	30	99.1	2.8	84.2	1.8	72	1.5	27.1	117.4	93	77.4	40	-15.5	-7	-3.9	103	r	0	0	1	0	0	0	0	1	1	1
20	1	male	79	180	80	24.6914	114	85	77	37	102.5	2	81	1.2	62.6	1	39.9	104.7	82.2	68.7	36	-0.2	0	-5.1	58	r	0	0	0	1	0	0	0	0	0	0
21	1	female	75	157	50	20.2848	156	110	89	67	169.9	2.9	115.5	2.6	77.7	2.4	92.2	155.5	110.3	79.7	75.8	11.5	2.6	0	74	f	0	0	0	0	0	0	1	0	0
22	1	male	82	172	70	23.6614	106	73	60	46	86.1	1.9	57.1	2.6	38	2.8	48.1	98.5	68.4	54.6	43.9	-10.5	-8.7	-13.8	100	r	1	0	0	0	0	0	0	0	1	0
23	1	male	90	180	75	23.1481	178	111	77	101	181.5	2.3	111.8	1.5	68.6	1.2	112.9	171.5	101.3	65.9	105.6	7.7	9	1.5	62	r	1	0	1	0	0	0	0	1	1	0
24	1	female	44	173	71	23.7228	138	100	89	49	132	6.5	95.3	3.6	69.2	2.8	62.8	131.9	103	83	48.9	0	-4.1	-11	64	r	1	1	0	0	0	0	0	0	0	0
25	1	male	63	170	72	24.9135	153	104	80	73	159.5	4.7	108.8	3.4	75.3	3.1	84.2	152.1	102.4	76.3	75.8	2.7	3	0	56	r	1	0	0	0	0	0	0	0	1	0
26	1	male	79	177	70	22.3435	147	101	79	68	142.9	6.6	97.6	3.9	68.3	2.6	74.6	142.6	98.8	76.2	66.4	0	0	-5.3	66	r	1	1	0	0	0	0	0	0	1	0
27	1	female	57	174	61	20.148	138	86	73	65	126.8	7.8	89.9	5.6	62.1	4.1	64.7	125.2	86.1	60	65.2	0	0	0	72	r	0	1	0	0	0	0	0	0	0	0
28	1	male	59	189	82	22.9557	158	122	103	55	145.8	5.9	107	4.3	78.3	3.4	67.5	153.1	119.2	95.3	57.8	-1.4	-7.9	-13.6	80	r	1	0	0	0	0	0	0	1	0	1
29	1	female	63	166	67	24.3141	138	102	79	59	145.3	1.6	101.4	0.9	72.3	0.9	73	137.6	96.5	70.3	67.3	6.1	4	1.1	56	r	1	1	0	0	0	0	1	0	1	0
30	1	male	66	176	73	23.5666	147	109	86	61	136.7	1.7	105.6	0.9	80.1	0.9	56.6	135.9	102.6	79.7	56.2	0	2.1	0	80	r	1	1	1	1	0	0	1	1	1
31	1	male	69	176	65	20.984	139	96	78	61	122.5	1.9	84.7	1.4	57.9	1.2	64.6	135.5	93.7	68.7	66.8	-11.1	-7.6	-9.6	64	f	1	1	1	0	0	1	1	1	1	0
32	1	male	69	171	71	24.281	167	120	95	72	177.3	7.1	119.5	4.1	82.8	3.1	94.5	163.2	114.2	87.7	75.5	7	1.2	-1.8	72	f	1	1	1	0	0	1	1	1	1	0
33	1	female	78	168	68	24.093	126	88	76	50	122.2	1.2	88.1	1	63.4	1.1	58.8	112.7	86.5	69.5	43.2	8.3	0.6	-5	67	f	1	0	0	1	0	0	0	0	0	0
34	1	male	84	174	66	21.7994	130	90	65	65	128.4	3.1	76.5	1.7	45.5	1.3	82.9	121.3	81.1	59.2	62.1	4	-2.9	-12.4	56	r	1	1			1	1	0	1	1	0
35	1	male	84	168	68	24.093	179	122	86	93	166.8	3.8	105	2.2	64.7	1.6	102.1	182.4	109	66.7	115.7	-11.8	-1.8	-0.4	57	r	1	1	0	1	0	1	1	0	1	0
36	1	male	50	184	84	24.811	121	93	83	38	131.1	7	100.3	5.3	78.4	4.7	52.7	110.2	90.8	78.1	32.1	13.9	4.2	0	67	r	0		0	0	0	1	1	0	1
37	1	female	65	166	62	22.4996	179	126	97	82	169.6	3.2	122.5	1.8	84.2	0.6	85.4	164.9	117.7	84.6	80.3	1.5	3	0	102	r	1	0	0	0	0	0	1	0	1	0
38	1	male	74	168	70	24.8016	111	81	74	37	112.1	1.6	84.4	0.8	63.1	0.7	49	106.9	83.2	70.7	36.2	3.6	0.4	-6.9	71	r	1	0	0	0	0	0	0	0	0
39	1	female	82	149	48	21.6206	142	98	77	65	146.6	2.5	102.1	3.2	69	3.4	77.6	143.3	102.5	74.5	68.8	0.8	0	-2.1	78	r	1	0	0		0	1	0	0	0	0
40	2	male	77	178	93	29.3524	161	114	75	86	158.4	4.9	93.2	3.2	58.8	3.6	99.6	164	97.3	64.5	99.5	-0.7	-0.9	-2.1	44	r	1	0	1	0	0	0	0	1	1
41	2	male	64	172	85	28.7317	168	123	104	64	146.4	5.2	112	3.1	86.2	2.2	60.2	159.7	121.6	97.7	62	-8.1	-6.5	-9.3	73	r	1	1	0	0	0	0	1	1	1
42	2	male	63	166	74	26.8544	114	80	71	43	108	2.8	79.8	2.1	60.5	1.6	47.5	104.2	79.5	62.2	42	1	0	-0.1	85	r	1	1	0	0	0	0	0	0	0
43	2	male	82	173	85	28.4005	157	114	84	73	157.5	2.5	106.5	1.7	73.7	1.5	83.8	157.6	107.6	78.1	79.5	0	0	-2.9	59	r	1	1	0	1	0	1	1	1	1	0
44	2	male	82	167	80	28.6851	135	98	75	60	142	4.2	89.5	1.9	60.1	0.9	81.9	133.2	92.6	71.9	61.3	4.6	-1.2	-10.9	61	f	1	0	1	0	0	0	1	0	1	0
45	2	male	64	180	89	27.4691	138	97	78	60	146.2	3.8	103	2.4	74.5	1.9	71.7	132.3	92.1	67.1	65.2	10.1	8.5	5.5	61	r	1	1	0	0	0	0	0	0	0	0
46	2	male	53	190	101	27.9778	136	100	80	56	126.6	4.7	102	3.3	79.3	2.6	47.3	124.3	96.4	75.5	48.8	0	2.3	1.2	82	r	1	1	0	0	1	0	1	0	1	1
47	2	female	79	163	70	26.3465	135	101	85	50	125.7	3.5	90.3	3.2	67.3	2.8	58.4	133.3	94.9	72.8	60.5	-4.1	-1.4	-2.7	70	r	1	1	0	1	0	0	1	1	1	0
48	2	male	78	164	70	26.0262	183	124	82	101	186.9	3.2	108.2	2.3	64.7	1.6	122.2	184.9	107.4	61.2	123.7	0	0	1.9	59	r	1	1	1	0	0	0	1	0	1	0
49	2	male	67	178	85	26.8274	151	116	89	62	152.2	3.8	113.3	2.6	83.4	2.1	68.8	150.9	107.5	77.8	73.1	0	3.2	3.5	78	r	1	1	1	0	1	0	0	0	0
50	2	female	78	160	65	25.3906	141	101	75	66	144.4	4.6	92.9	3	61.8	2.2	82.6	141.1	93.9	69.2	71.9	0	0	-5.2	63	f	1	0	1	1	0	0	1	0	1	0
51	2	female	63	155	61	25.3902	140	104	86	54	127.7	4.4	95.1	2.8	69.3	2	58.4	136.9	98.6	75.4	61.5	-4.8	-0.7	-4.1	83	r	0	0	0	0	0	0	0	0	0	0
52	2	male	71	186	93	26.8817	117	86	73	44	114.5	2.2	85.9	2.4	67.1	2.5	47.4	107.9	78.8	62.8	45.1	4.4	4.7	1.8	73	r	1	1	1	1	0	0	1	0	0	1
53	2	male	64	171	84	28.7268	149	102	90	59	150.7	5.3	112.1	3.1	87.9	2.5	62.8	135.4	104.5	87.8	47.6	10	4.5	0	58	r	1	0	0	0	0	0	0	0	1	0
54	2	male	64	191	106	29.0562	132	104	91	41	127.8	4	98.6	3.3	76.4	3	51.4	120.2	100.4	84.3	35.9	3.6	0	-4.9	58	r	1	1	0	0	0	1	1	0	1	1
55	2	female	73	160	74	28.9062	74	58	53	21	68.6	4.7	49.8	3.5	37.2	2.4	31.4	70.4	54.4	45.1	25.3	0	-1.1	-5.5	48	r	1	1	1	0	0	0	0	0	0	0
56	2	male	80	174	80	26.4236	119	89	77	42	107.7	1.7	83.2	1.8	65	2.4	42.7	119.2	89	69.4	49.8	-9.8	-4	-2	75	r	1	1	1	0	0	0	1	0	1
57	2	female	68	164	78	29.0006	141	104	85	56	140.5	4.6	102.3	3.3	73.5	2.9	67	137.7	100.7	75.8	61.9	0	0	0	81	r	0	0	0	0	0	0	0	0	0	0
58	2	male	63	175	87	28.4082	153	110	74	79	160.7	3.5	105.9	4.5	68.3	2	92.4	154.7	99.9	64.3	90.4	2.5	1.5	2	63	r	1	1	1	0	0	0	0	0	0	0
59	2	male	71	183	93	27.7703	144	101	86	58	137.1	4.2	106.1	3.2	81.8	2.5	55.3	127.9	99.5	81.3	46.6	5	3.4	0	70	r	1	1	1	0	0	0	0	0	0	0
60	2	male	55	171	80	27.3588	126	92	82	44	100.1	4	91.1	3	80.3	2.5	19.8	122.8	92.4	72.1	50.7	-18.7	0	5.7	61	r	1	1	0	0	0	0	0	0	0	1
61	2	male	67	171	78	26.6749	137	99	81	56	126.3	5.1	94.5	4.1	71.1	5.3	55.2	130.8	96.1	76.3	54.5	0	0	0	65	r	1	0	0	0	0	1	1	0	1	0
62	2	male	57	179	90	28.089	182	133	98	84	176.3	9.6	125.8	6.3	91.2	5.5	85.1	179.3	119.1	84.5	94.8	0	0.4	1.2	70	r	1	1	0	0	0	0	0	0	1	0
63	2	male	71	174	83	27.4145	140	100	75	65	130.2	4.1	83.9	1.7	56.4	1.3	73.8	135.8	92.6	70.5	65.3	-1.5	-7	-12.8	49	r	1	1	1	0	0	1	1	0	1	0
64	2	male	63	172	82	27.7177	170	125	105	65	150.1	6.2	114.4	3.8	89.7	3.5	60.4	165.8	123.1	98.4	67.4	-9.5	-4.9	-5.2	94	r	1	0	0	0	0	0	0	0	0	1
65	2	male	62	187	97	27.7389	138	107	94	44	122.3	5.2	98.7	4.3	82.5	4.5	39.8	133.4	102.7	87.6	45.8	-5.9	0	-0.6	54	r	1	0	0	0	0	0	1	0	0	0
66	2	male	48	168	76	26.9274	148	108	87	61	141.7	4.5	105.4	3	78.7	2.3	63	139.6	104.4	79.2	60.4	0	0	0	61	r	1	0	1	0	0	0	0	0	0	1
67	2	female	66	161	76	29.3199	117	90	78	39	95.1	4.1	72.6	3.1	57.1	2.1	38	108.2	84.8	71	37.2	-9	-9.1	-11.8	83	r	0	0	0	0	0	0	0	1	0	0
68	2	male	85	163	78	29.3575	149	104	78	71	139.8	3.2	95.7	3.4	68.4	1.2	71.4	147.6	101.3	76.2	71.4	-4.6	-2.2	-6.6	56	r	1	0	0	1	1	1	1	0	1	0
69	2	male	50	180	94	29.0123	163	119	96	67	159.1	3.4	108.3	2.2	78	2	81.1	156.2	116.5	95.4	60.8	0	-6	-15.4	47	r	1	0	0	0	0	1	1	0	1	0
70	2	male	72	172	83	28.0557	131	91	76	55	132.1	6.8	91.6	5.1	62.6	2.7	69.5	120.7	85.9	60.8	59.9	4.6	0.6	0	78	r	1	0	1	1	0	0	0	0	1
71	2	male	72	180	92	28.3951	161	117	74	87	146.5	2.9	93.9	2.3	56.9	1.4	89.6	160.3	97.4	61.7	98.6	-10.9	-1.2	-3.4	72	r	1	1	1	0	0	1	1	0	1	0
72	2	male	53	186	90	26.0146	211	138	113	98	168.2	5.9	119.7	4.7	85.5	4.4	82.7	190.4	130.2	98.5	91.9	-16.3	-5.8	-8.6	61	r	1	1	1	0	0	0	0	0	1	1
73	2	male	63	176	79	25.5036	140	101	83	57	130.9	4.4	97.8	3	73	2.9	57.9	128	95.8	76.6	51.4	0	0	-0.7	70	r	1	0	0	0	0	1	1	0	1
74	2	female	68	165	70	25.7117	123	90	77	46	126.2	2.9	91.2	2	66.9	1.5	59.3	121.3	90.6	70.6	50.7	2	0	-2.2	76	r	1	0	0	0	0	0	0	0	0	0
75	2	male	52	170	84	29.0657	140	96	81	59	151.8	2.9	100.5	3.1	67.3	3.1	84.5	132.8	96	69.8	63	16.1	1.4	0	51	f	1	0	0	0	1	1	1	0	1	0
76	2	female	70	164	70	26.0262	142	101	73	69	143.6	1.8	94.2	1.3	60	1.1	83.6	141.7	90.6	59.7	82	0.1	2.3	0	67	r	1	0	1	0	0	1	1	1	1	0
77	2	female	64	170	86	29.7578	151	107	74	77	159.2	2.6	106.4	2.7	75.7	2.8	83.5	148.4	88.5	56	92.4	8.2	15.2	16.9	64	r	1	0	0	0	0	0	0	0	0	0
78	2	male	87	169	72	25.2092	162	112	76	86	164.1	5.2	103.9	4.8	65.9	4.4	98.2	161.5	103	71.8	89.7	0	0	-1.5	60	r	1	1	0	1	0	0	0	0	1	0
79	2	female	68	157	67	27.1816	130	100	75	55	146.3	3.5	98.7	2.2	69.3	1.7	77	128.2	88.7	64	64.2	14.6	7.8	3.6	54	r	1	1	0	0	0	0	0	0	1	1
80	2	male	77	174	81	26.7539	138	99	75	63	141.4	3.5	93.3	1.8	63.6	1.2	77.8	136.6	92.4	68.9	67.7	1.3	0	-4.1	60	r	1	0	1	0	0	0	1	1	0	0
81	2	male	78	172	86	29.0698	120	89	73	47	105.8	5	75.1	2.7	55.6	2	50.2	108.9	83.2	69	39.9	0	-5.4	-11.4	48	r	1	1	1	0	0	0	1	1	1	0
82	2	male	78	170	82	28.3737	89	64	58	31	83.4	1.2	62.7	0.5	47.4	0.5	36	80.5	62.9	51.3	29.2	1.7	0	-3.4	51	r	1	1	0	0	0	1	1	1	1	0
83	2	female	67	170	76	26.2976	137	97	73	64	144.4	2.9	94.7	3.2	65.8	3.6	78.6	133.6	88	63.5	70.1	7.9	3.5	0	64	r	1	0	1	0	0	0	0	0	0	1
84	2	male	50	183	90	26.8745	124	90	81	43	123.1	1.7	90.5	1.9	69	1.7	54.1	119.1	92.5	74.8	44.3	2.3	-0.1	-4.1	53	r	1	1	0	0	0	1	1	0	1
85	2	male	76	178	86	27.143	136	94	79	57	125	3.9	95.1	2.4	71.5	1.7	53.5	130.3	92.2	72.4	57.9	-1.4	0.5	0	69	r	0	0	0	0	0	0	0	0	0
86	2	female	69	158	73	29.2421	121	80	58	63	132.4	5.3	78.8	3.3	50.2	2.2	82.2	110.5	67.2	46.3	64.2	16.6	8.3	1.7	63	r	1	1	1	0	0	0	0	0	0	1
87	2	male	51	170	86	29.7578	144	106	97	47	133.3	2.6	104.8	1.9	81.3	1.3	52	136.9	109	89	47.9	-1	-2.3	-6.4	71	r	0	0	0	0	0	0	0	0	1
88	2	male	83	172	80	27.0416	119	90	80	39	107.9	4.9	82.1	4	64	4.2	43.9	110.7	83.3	64.2	46.5	0	0	0	59	r	1	1	0	0	0	0	1	1	0	0
89	2	male	70	180	81	25	116	86	73	43	108.1	4.7	80.7	3	59.6	2	48.5	106.1	82.4	68.3	37.8	0	0	-6.7	67	r	0	0	0	0	0	0	0	0	0	0
90	2	female	81	156	70	28.764	137	95	70	67	143.4	6.9	100.4	4.2	67	2.3	76.4	126.1	85.6	58.3	67.8	10.4	10.6	6.4	83	r	1	1	1	0	0	0	0	0	0	1
91	2	female	77	155	60	24.974	155	102	80	75	135.4	1.3	85.6	1.3	53.9	2.8	81.5	150.4	101.6	69	81.4	-13.7	-14.7	-12.3	68	r	1	1	0	0	0	0	0	0	1	0
92	2	female	64	160	76	29.6875	115	87	78	37	109.7	3.9	84.6	2.2	64.8	1.3	44.9	105.8	84.1	66.8	39	0	0	-0.7	71	r	1	1	1	0	0	0	0	0	1
93	2	female	90	162	69	26.2917	121	80	67	54	113.6	2.8	79.5	2.4	55.5	1.2	58.1	108.9	75.6	56.9	52	1.9	1.5	-0.2	71	r	1	1	0	0	0	1	1	0	1	0
94	2	female	80	168	75	26.5731	173	116	87	86	180.1	4.9	112.5	3.7	71.2	2.6	108.9	182.3	116.7	81	101.3	0	-0.5	-7.2	58	r	1	0	0	0	0	0	0	0	1	0
95	2	male	86	175	79	25.7959	116	88	78	38	118.2	2.5	90.3	0.7	70.2	1.7	48	114.6	85.6	70.1	44.5	1.1	4	0	77	f	1	1	0	0	0	0	0	0	1	0
96	2	male	72	178	82	25.8806	125	93	84	41	125.5	4.2	86.5	3	66.6	2.5	58.9	114.5	91.5	76.6	37.9	6.8	-2	-7.5	71	r	1	1	1	0	1	1	1	0	1	0
97	2	male	53	175	90	29.3878	141	104	86	55	128.4	9.2	98.2	4.5	74.9	3.5	53.5	123.4	96	81	42.4	0	0	-2.6	58	r	1	0	0	0	0	0	0	0	0	0
98	2	male	84	167	75	26.8923	135	85	71	64	139.8	2.7	96.5	1.6	65.7	1.4	74.1	134.4	88.8	58.6	75.8	2.7	6.1	5.7	77	r	1	0	1	0	1	0	0	0	1	0
99	2	male	63	170	78	26.9896	105	78	71	34	100.3	4.2	80.1	1.3	61.7	5.5	38.6	98.5	75.5	58.6	39.9	0	3.3	0	67	r	1	0	0	0	1	0	0	1	1	0
100	2	male	26	187	88	25.1651	134	104	97	37	131.4	2.6	111.3	2.7	94.8	2.5	36.6	127.5	106.5	90	37.5	1.3	2.1	2.3	85	f	0	0	0	1	0	0	0	1	0	0
101	2	male	43	175	80	26.1224	121	88	73	48	121.3	2.1	92.5	1.5	69.8	1.2	51.5	116.6	84.2	62.5	54.1	2.6	6.8	6.1	60	f	1	1	0	0	0	1	1	0	1
102	2	male	46	183	89	26.5759	140	96	88	52	137.3	5.6	100.5	2.8	78.6	2.1	58.7	117	97.9	86.9	30.1	14.7	0	-6.2	40	f	1	1	0	0	0	1	1	0	1	1
103	2	female	50	168	75	26.5731	139	104	82	57	154.6	4.6	110.8	3	79.6	1.9	75	138.6	98.1	72	66.6	11.4	9.7	5.7	71	f	0	0	0	0	0	0	1	0	1	0
104	2	male	54	187	98	28.0248	147	117	96	51	161.7	5.3	119.1	3.1	91.6	2.5	70.1	145.5	111.9	90.5	55	10.9	4.1	0	48	r	1	1	0	0	1	1	1	1	1	1
105	2	male	61	172	80	27.0416	134	99	75	59	129.3	4.6	86.9	3.7	61.9	4.6	67.4	132.1	87.8	68.1	64	0	0	-1.6	49	r	1	1	0	0	0	0	0	0	1	1
106	2	male	62	188	92	26.0299	154	104	85	69	152.8	3	115.2	2.8	87.1	3.1	65.7	130.6	99.4	80.6	50	19.2	13	3.4	79	r	1	1	0	0	0	0	0	1	1	0
107	2	male	70	186	100	28.9051	139	107	82	57	145.4	5.2	98.7	4.3	67.9	4.7	77.5	138.2	99.1	73.2	65	2	0	-0.6	63	r	0	0	0	0	1	0	0	1	0	0
108	2	male	71	173	85	28.4005	162	112	92	70	164.6	4.1	111	3.4	78	2.9	86.6	151.6	111	85.9	65.7	8.9	0	-5	71	r	1	1	1	0	0	1	1	0	1	0
109	2	male	80	180	92	28.3951	136	94	82	54	133.5	6	98.1	2.9	74.1	1.8	59.4	127.9	97	78.5	49.4	0	0	-2.6	57	r	1	1	1	0	0	1	1	1	1	1
110	2	female	81	158	63	25.2363	173	116	77	96	181.4	4.2	108.8	2.6	66.3	1.8	115.1	171.3	103.9	60.7	110.6	5.9	2.3	3.8	54	r	1	1	1	0	0	0	0	0	0	0
111	2	female	84	162	77	29.34	168	114	76	92	168	5.4	96.1	3.7	54.2	2.2	113.8	171.1	102.7	66.1	105	0	-2.9	-9.7	59	f	1	1	1	0	0	0	1	0	1	0
112	2	male	54	195	113	29.7173	138	100	89	49	112.8	4	95	2.7	78.3	2.1	34.5	119.6	96.4	85.5	34.1	-2.8	0	-5.1	50	r
113	2	male	62	173	76	25.3934	159	116	94	65	151.5	4.1	110.1	1.7	82	1.8	69.5	151.1	109.9	85	66.1	0	0	-1.2	52	r	0	0	0	0	0	0	0		0
114	2	male	63	171	74	25.3069	128	90	73	55	106.2	1.1	76.2	1	55.2	0.7	51	112.3	84.8	72.4	39.9	-5	-7.6	-16.5	74	r	1	1		1	0	0	0		1
115	2	female	85	167	81	29.0437	202	149	89	113	189.4	5.5	105.8	3.4	53.8	2	135.6	202.6	122.9	74.4	128.2	-7.7	-13.7	-18.6	65	r
116	3	female	76	162	85	32.3884	182	117	81	101	188.7	6	116.2	3.7	69.1	2.4	119.6	190.2	111	61.9	128.3	0	1.5	4.8	70	r	1	0	1	0	0	1	1	0	1	1
117	3	male	92	161	78	30.0914	144	101	68	76	151.5	4	92.2	1.8	57.9	1.1	93.6	145.9	83.2	53	92.9	1.6	7.2	3.8	57	r	1	0	1	0	0	0	1	0	1
118	3	male	71	176	120	38.7397	171	113	85	86	146	3.7	99.9	3.1	66.6	2.6	79.4	157.9	105.9	76	81.9	-8.2	-2.9	-6.8	86	r	1	1	1	1	0	0	0	0	0
119	3	female	59	167	92	32.9879	157	117	82	75	143.2	5.1	98.1	2.5	67.4	1.4	75.8	154.5	99	66	88.5	-6.2	0	0	57	r	1	0	0	0	0	1	1	0	1
120	3	male	61	169	109	38.1639	132	94	78	54	98.4	4.8	75.1	3.6	58.7	2.9	39.7	119.6	86.5	70.3	49.3	-16.4	-7.8	-8.7	71	r	1	1	1	0	0	1	1	0	1	1
121	3	female	84	164	82	30.4878	128	98	74	54	115.2	3.5	85.9	2.3	63.5	1.7	51.7	121.2	86.5	66.3	54.9	-2.5	0	-1.1	91	r	1	1	0	0	0	0	1	0	0
122	3	male	65	169	87	30.4611	131	98	79	52	123.7	2.8	96.3	2.6	75.1	2.5	48.6	120.7	86.7	65.6	55.1	0.2	7	7	74	r	1	1	1	1	0	0	0	1	0
123	3	female	61	171	90	30.7787	155	111	81	74	164.9	5	106.7	3.3	68.6	2.6	96.3	157.3	105.7	74.8	82.5	2.6	0	-3.6	59	r	1		0	0	0	0	0	0	0
124	3	male	61	188	115	32.5373	149	110	89	60	142.3	6.7	104.3	4.2	80.6	3	61.7	142.7	100.5	81	61.7	0	0	0	66	r	1	1	1	0	0	0	1	0	1
125	3	male	60	180	129	39.8148	155	105	88	67	140.8	4.1	102.5	2.3	76.9	1.7	63.9	130.7	101	82.8	47.9	6	0	-4.2	47	r	1	1	1	0	0	0	1	0	0	0
126	3	male	71	171	91	31.1207	140	100	77	63	138.4	3.9	96.6	2.6	63.8	1.9	74.6	130.2	94.9	67	63.2	4.3	0	-1.3	77	r	1	1	1	0	0	0	0	0	0	1
127	3	male	53	173	96	32.0759	153	111	98	55	128.3	4.1	100.2	2.4	77.4	1.9	50.9	133	109.9	93.9	39.1	-0.6	-7.3	-14.6	64	r	1	1	1	0	0	0	0	0	0
128	3	male	78	167	86	30.8365	104	72	63	41	116.4	3.6	81.3	2.3	58	2	58.4	102.9	75	55.2	47.7	9.9	4	0.8	71	f	1	1	0	1	0	0	1	0	1	0
129	3	male	54	186	117	33.8189	150	109	91	59	145.5	4.4	109.1	3	83.7	2.3	61.8	142.4	107.9	86.3	56.1	0	0	-0.3	81	r	1	0	1	0	0	1	1	0	1	1
130	3	male	59	176	100	32.2831	154	109	95	59	145	8.2	109	5.2	83.5	4	61.5	145.5	108.8	89.2	56.3	0	0	-1.7	58	f	1	0	1	0	0	1	1	0	1
131	3	male	72	178	98	30.9304	107	65	62	45	96	2.1	65.9	1.4	46.5	1.6	49.5	96.7	70.1	55.7	41	0	-2.8	-7.6	52	r	1	0	1	0	0	1	1	0	1
132	3	male	59	175	120	39.1837	124	86	78	46	106.2	3.9	82.8	3.3	65.2	4.4	41	108.9	81.6	66.4	42.5	0	0	0	63	r	1	0	0	0	0	0	0	0	0
133	3	male	76	165	83	30.4867	151	107	84	67	156.8	4.6	111.5	3	77.4	2.3	79.4	146.9	102.5	71.8	75.1	5.3	6	3.3	77	r	1	0	0	0	0	0	0	0	0	0
134	3	male	63	181	100	30.5241	118	92	79	39	107.9	4.5	87.9	4	72.8	3.3	35.1	111.4	86.5	71.1	40.3	0	0	0	67	r	1	0	1	0	0	0	0	0	0
135	3	female	64	160	86	33.5937	158	106	76	82	132.8	2.8	88	2.3	56.6	1.2	76.2	143.1	92.9	67.8	75.3	-7.5	-2.6	-10	80	r	1	0	1	0	0	1	1	0	1	0
136	3	female	75	150	80	35.5556	160	119	89	71	152.2	7.2	105	4.6	73.4	3.2	78.8	157.3	109	80.3	77	0	0	-3.7	61	r	1	1	1	0	1	0	1	0	1	0
137	3	female	69	160	78	30.4687	144	112	75	69	161.8	3.7	96.9	3.9	55.5	2.7	106.3	145.1	85.9	53.1	92	13	7.1	0	71	f	1	0	0	0	0	0	1	0	1	0
138	3	male	61	186	115	33.2408	127	97	84	43	112.5	6	87.2	4.8	67.5	4.2	45	115.7	91.2	75.3	40.4	0	0	-3.6	82	r	1	0	1	0	0	0	0	1	0	0
139	3	male	68	175	100	32.6531	123	90	79	44	117.8	5.7	87.4	3	66.2	1.9	51.6	112	85.1	68.6	43.4	0.1	0	-0.5	64	r	1	1	1	0	0	0	1	0	1
140	3	female	83	148	76	34.6969	136	100	80	56	128	2.2	86.3	1.2	61.7	1.3	66.3	133.7	93.8	71.5	62.2	-3.5	-6.3	-8.5	58	r	1	0	0	0	0	0	1	0	1	0
141	3	male	80	173	107	35.7513	118	84	64	54	112.1	5.3	74.1	3.2	53.6	2	58.5	105.5	72.2	56	49.5	1.3	0	-0.4	59	r	1	0	0	0	0	0	0	0	0	0
142	3	male	76	160	80	31.25	114	85	71	43	122.4	5	89.2	4.6	63	3.8	59.4	104.6	82.3	66.5	38.1	12.8	2.3	0	55	r	1	0	0	0	0	0	0	0	0	1
143	3	female	86	159	87	34.4132	159	112	83	76	133	8.8	88.6	4.5	58.4	2.6	74.6	145.1	95	69.7	75.4	-3.3	-1.9	-8.7	75	r	1	1	1	1	1	0	1	0	1	0
144	3	female	64	167	95	34.0636	145	103	89	56	133.2	4.7	102.4	3.4	79.1	2.5	54.1	122.1	98.4	81.4	40.7	6.4	0.6	0	73	r	1	0	0	0	0	0	0	0	0	1
145	3	male	67	173	93	31.0735	137	101	82	55	115.6	3.9	97.6	2.8	80.6	2.3	35	123.6	93.2	73.6	50	-4.1	1.6	4.7	70	f	1	1	0	0	0	1	1	0	1
146	3	male	53	182	100	30.1896	148	104	85	63	138.7	3.5	100.8	2	74.2	1.5	64.5	139	102.9	78.4	60.6	0	-0.1	-2.7	63	r	1	0	0	0	0	1	1	0	1	0
147	3	male	68	176	118	38.094	113	86	76	37	98	2.9	83.5	1.7	70.3	2	27.7	107.7	79.7	65	42.7	-6.8	2.1	3.3	71	r	1	0	0	0	0	0	1	0	0	0
148	3	female	58	168	112	39.6825	140	106	89	51	141	5.1	105.9	3	80.9	2	60.1	133.5	100.3	80.1	53.4	2.4	2.6	0	60	r	1	0	0	0	0	0	0	0	0	0
149	3	male	60	170	88	30.4498	113	83	72	41	114.2	3.6	78.9	3.4	57.5	3.6	56.7	103.7	78.9	65.1	38.6	6.9	0	-4	52	r	1	0	0	0	0	0	1	1	0	1
150	3	male	66	184	103	30.423	151	109	92	59	129.9	4.7	97.1	2.7	74.3	1.7	55.6	133.9	104.9	87.5	46.4	0	-5.1	-11.5	80	r	1	0	1	0	0	1	1	0	1	0
151	3	male	63	168	104	36.8481	156	118	103	53	122.7	3.3	100.2	2.6	79.5	2.3	43.2	144.8	111.7	91.2	53.6	-18.8	-8.9	-9.4	100	r	1	1	1	0	0	0	1	0	1
152	3	male	75	170	90	31.1419	141	99	77	64	130.6	2	89.3	2.2	61.9	1.5	68.7	141.4	95.4	66.4	75	-8.8	-3.9	-3	78	f	1	1	1	0	0	1	1	1	1
153	3	male	68	178	135	42.6083	128	95	86	42	113.3	4.1	89.8	2.7	71.4	2.1	41.9	124.8	95.1	78.2	46.6	-7.4	-2.6	-4.7	83	r	1	0	1	0	0	0	1	0	1	0
154	3	male	77	180	120	37.037	164	105	77	87	150.6	7.9	90.4	3.7	58	2.1	92.6	154.7	96.3	68.6	86.1	0	-2.2	-8.5	54	r	1	0	1	0	0	0	1	0	1
155	3	male	69	165	90	33.0579	175	114	83	92	136.6	5.9	90.7	3.7	60.6	2.4	76	152.9	101.9	77.8	75.1	-10.4	-7.5	-14.8	80	f	1	0	1	0	0	0	1	0	1
156	3	female	51	163	86	32.3685	134	99	84	50	134.8	6.1	98.2	4.2	71.8	3.3	63	133.9	92.5	61.7	72.2	0	1.5	6.8	72	f	1	0	1	0	0	1	1	0	1
157	3	male	81	175	95	31.0204	146	112	80	66	142.6	5	91	4.1	60.3	3.8	82.3	147.1	96.9	69.1	78	0	-1.8	-5	61	r	1	1	1	1	0	0	0	0	0	0
158	3	male	57	173	120	40.0949	129	90	79	50	119.6	3.1	89.3	1.6	67.7	2.4	51.9	110	87.4	69.9	40.1	6.5	0.3	0	58	r	1	1	1	0	0	0	1	1	1
159	3	male	50	173	95	31.7418	142	98	88	54	131.9	2.5	100.2	1.4	76.7	1.4	55.2	138.6	101.1	77.6	61	-4.2	0	0	74	r	0	0	0	0	0	0	0	0	1
160	3	male	58	178	109	34.4022	130	87	70	60	116.8	5.8	86.1	2.8	64.5	1.7	52.3	116.2	77.1	59.2	57	0	6.2	3.6	59	r	1	0	0	0	0	1	1	0	1
161	3	male	65	197	123	31.6937	138	102	79	59	138.8	6.1	92.2	5.1	67	4.1	71.8	125.9	91	73.6	52.3	6.8	0	-2.5	59	r	1	1	1	0	0	0	0	0	0	0
162	3	male	86	176	100	32.2831	131	98	80	51	117.1	3	84.1	1.9	60	1.3	57.1	118.6	92.3	76.3	42.3	0	-6.3	-15	59	r	1	0	0	0	0	0	0	0	1
163	3	male	71	171	88	30.0947	152	110	85	67	131.7	4.8	95.6	3.2	71.3	2.1	60.4	137.3	97.1	78.9	58.4	-0.8	0	-5.5	56	r	1	0	0	0	0	0	0	0	0	0
164	3	male	82	172	97	32.788	98	76	66	32	89.1	9.3	67.5	5.7	52	3.8	37.1	94.1	69.4	56	38.1	0	0	-0.2	78	f	1	1	1	0	0	0	0	1	0	0
165	3	male	55	187	106	30.3126	117	83	70	47	107.1	2.7	73.9	2.1	55	1.4	52.1	105.5	77	61.8	43.7	0	-1	-5.4	56	r	0	0	1	0	0	1	1	0	1
166	3	male	61	172	93	31.4359	124	89	68	56	115.5	5.9	85.9	4.7	65	3.8	50.5	115.1	75	52.7	62.4	0	6.2	8.5	56	r	1	1	0	0	0	1	1	0	1
167	3	male	55	170	105	36.3322	144	108	91	53	143.9	3.9	106.2	2.5	79.5	2	64.4	127.8	99.1	80	47.8	12.2	4.6	0	73	r	1	0	0	0	0	1	1	0	1
168	3	male	68	173	95	31.7418	116	81	66	50	111.1	4.2	78.4	2.6	56.9	1.5	54.2	107.1	74.5	56.9	50.2	0	1.3	0	63	r	1	1	1	0	0	0	1	0	0
169	3	female	63	156	90	36.9822	154	111	83	71	136.1	2.6	90.4	1.1	60.8	1.2	75.3	150.9	99.5	71.4	79.5	-12.2	-8	-9.4	55	r	1	0	0	0	0	0	0	0	0	1
170	3	male	74	180	99	30.5556	159	107	80	79	144.4	7.1	101.6	3.3	71	1.9	73.4	151.4	99.5	75.7	75.7	0	0	-2.8	79	r	1	0	0	0	0	0	1	0	1	1
171	3	female	69	158	75	30.0433	116	86	79	37	110.4	5.3	83.1	3.7	65.5	2.5	44.9	107.1	82.6	65.5	41.6	0	0	0	91	r	1	0	0	0	0	0	0	0	0	0
172	3	male	74	167	100	35.8564	114	85	66	48	118.3	2.6	82.7	1.9	57.3	2.2	61	111.3	77.9	58.5	52.8	4.4	2.9	0	94	r	1	0	1	1	0	1	1	1	1	0
173	3	male	49	179	97	30.2737	116	84	73	43	114.1	3.7	93	2.8	75.4	4.6	38.7	102.3	80.6	67.4	34.9	8.1	9.6	3.4	47	r	0	0	0	0	0	1	1	0	1	1
174	3	male	38	167	87	31.1951	135	95	83	52	124	3.4	95.8	2.7	76.7	2	47.3	126.7	91.6	72.2	54.5	0	1.5	2.5	81	f	1	0	1	0	0	0	0	1	0	0
175	3	male	43	183	120	35.8327	137	100	91	46	125.6	5.2	101.2	3.8	82.2	3.4	43.4	130.2	103.5	83.5	46.7	0	0	0	59	r	1	1	0	0	0	1	1	1	1	1
176	3	male	55	170	93	32.1799	145	111	99	46	125.2	2.5	97	1.7	75.1	1.6	50.1	139.3	108	84.9	54.4	-11.6	-9.3	-8.2	57	f	1	1	0	0	0	1	1	0	1
177	3	male	56	179	97	30.2737	165	112	95	70	146.2	3.8	103.3	2.1	74.2	2	72	145.6	109.9	88.4	57.2	0	-4.5	-12.2	52	r	1	1	0	0	0	0	1	0	1	0
178	3	male	58	179	117	36.5157	121	86	73	48	111.5	5.2	84.7	3.4	63.6	2.8	47.9	118	84.8	63.5	54.5	-1.3	0	0	62	f	1	1	1	0	0	1	1	0	1	1
179	3	male	62	171	112	38.3024	140	97	86	54	138.5	6	105.4	3.9	83.6	2.8	54.9	126.2	96.8	80.6	45.6	6.3	4.7	0.2	76	r	1	1	1	1	0	0	1	0	1	0
180	3	female	65	165	92	33.7925	115	81	72	43	108.2	1.9	86.2	1.3	67.3	1.5	40.9	102.6	80.1	64.7	37.9	3.7	4.8	1.1	63	r	0	0	0	0	0	0	0	0	0	0
181	3	male	69	171	93	31.8047	161	110	82	79	159.7	3.1	105.3	2.9	68.2	2.3	91.5	154.6	106.5	78.4	76.2	2	0	-7.9	66	r	1	1	0	0	0	0	1	0	1	0
182	3	female	76	149	71	31.9805	135	92	60	75	145.1	4.9	93.9	1.9	59	0.8	86.1	136.3	82.4	48.4	87.9	3.9	9.6	9.8	65	f	1	1	1	1	0	0	1	1	1	0
183	3	male	47	188	124	35.0837	157	119	101	56	128.7	6.7	98.5	4.5	76.2	3.5	52.5	141.8	112	95.4	46.4	-6.4	-9	-15.7	67	r	1	1	0	0	0	0	0	0	0
184	3	male	55	187	106	30.3126	140	105	95	45	122	3	99.7	1.8	82	1.6	40	126.1	104	88.5	37.6	-1.1	-2.5	-4.9	67	r	0	0	0	0	0	0	1	0	1	1
185	3	male	56	180	100	30.8642	168	122	94	74	155.6	1.8	102	1.2	71.8	1.3	83.8	166	108.4	83.7	82.3	-8.6	-5.2	-10.6	60	r	1	1	0	0	0	0	1		1
186	3	male	64	176	115	37.1255	129	97	85	44	115.1	2	88.4	1	69	0.3	46.1	124.4	93.9	76.6	47.8	-7.3	-4.5	-7.3	71	f	1	1	1	1	0	1	1	1	1	1
187	3	male	72	178	105	33.1398	134	98	82	52	128.3	2.6	88.9	2.9	63.1	2.7	65.2	118.9	92.8	77.6	41.3	6.8	-1	-11.8	77	r	1	0	0	0	0	0	0	0	1
188	3	male	80	164	83	30.8596	145	110	77	68	141.2	3.6	89.7	2.2	58.9	1.8	82.3	145.6	95.8	69.6	76	-0.8	-3.9	-8.9	66	r	1	1	0	0	0	0	0	0	1
189	3	female	82	168	85	30.1162	153	116	78	75	150	4.4	93.2	3.2	56.2	2.7	93.8	155.6	101.5	65	90.6	-1.2	-5.1	-6.1	66	f	1			1
190	3	male	99	172	93	31.4359	194	134	89	105	190.6	0.7	113.7	2	69.5	0.9	121.1	197.8	119.3	81	116.8	-6.5	-3.6	-10.6	60	r	1	1	0	1	1	1	1	1	1
																						*Difference determination method according to recommendation of Association for the Advancement of Medical Instrumentation. American National Standard. ANSI/AAMI/ISO 81060-2:2019. Non-Invasive Sphygmomanometers - Part 2: Clinical Investigation of Intermittent Automated Measurement Type
